# Supplementary material for: Exploiting deep learning and volunteered geographic information for mapping buildings in Kano, Nigeria
Source: Sci Data. 2018 Oct 23;5:180217. doi: 10.1038/sdata.2018.217 (PMC6198754; doi:10.1038/sdata.2018.217)
Supplement: Supplementary file 1 [file sdata2018217-isa1.zip]

Archive with 3 entries (3 files):
- i_Investigation.txt
- s_McKee096_study.txt
- a_McKee096_assay.txt
