# Supplementary material for: Exploiting deep learning and volunteered geographic information for mapping buildings in Kano, Nigeria
Source: Sci Data. 2018 Oct 23;5:180217. doi: 10.1038/sdata.2018.217 (PMC6198754; doi:10.1038/sdata.2018.217)
Supplement: Supplementary file 1 [file sdata2018217-isa1.zip › i_Investigation.txt]

# Investigation File generated for Scientific Data with Investigation File Authoring Tool version 0.1.0 on 10/09/2018 - This metadata file is CC0
ONTOLOGY SOURCE REFERENCE
Term Source Name	GAZ	ENVO	ERO	OBI
Term Source File	http://data.bioontology.org/ontologies/GAZ	http://data.bioontology.org/ontologies/ENVO	http://data.bioontology.org/ontologies/ERO	http://data.bioontology.org/ontologies/OBI
Term Source Version	$Revision: 1.512 $		2013-08-02	2014-08-18
Term Source Description	Gazetteer	Environment Ontology	Eagle-I Research Resource Ontology	Ontology for Biomedical Investigations
INVESTIGATION
Investigation Identifier
Investigation Title
Investigation Description
Investigation Submission Date
Investigation Public Release Date
INVESTIGATION PUBLICATIONS
Investigation PubMed ID
Investigation Publication DOI
Investigation Publication Author List
Investigation Publication Title
Investigation Publication Status
Investigation Publication Status Term Accession Number
Investigation Publication Status Term Source REF
INVESTIGATION CONTACTS
Investigation Person Last Name
Investigation Person Mid Initials
Investigation Person First Name
Investigation Person Address
Investigation Person Phone
Investigation Person Fax
Investigation Person Email
Investigation Person Affiliation
Investigation Person Roles
Investigation Person Roles Term Accession Number
Investigation Person Roles Term Source REF
STUDY
Study Identifier	10.1038/sdata.2018.217
Study Title	Exploiting deep learning and volunteered geographic information for mapping buildings in Kano, Nigeria
Study Submission Date	20/02/2018
Study Public Release Date	23/10/2018
Study Description	http://www.nature.com/articles/sdata2018217#abstract
Study File Name	s_McKee096_study.txt
Comment[Subject Keywords]	/;/;///
Comment[Manuscript Licence]	CC BY-4.0
Comment[Experimental Metadata Licence]	CC0
Comment[Supplementary Information File Name]	
Comment[Supplementary Information File Type]	x-zip-compressed
Comment[Supplementary Information File URL]	http://www.nature.com/articles/sdata2018217#supplementary-information
Comment[Data Repository]	figshare
Comment[Data Record Accession]	doi:10.6084/m9.figshare.5897119
Comment[Data Record URI]	https://doi.org/10.6084/m9.figshare.5897119
STUDY DESIGN DESCRIPTORS
Study Design Type	process-based data analysis objective	modeling and simulation objective
Study Design Type Term Accession Number	ERO:0100084	ERO:0100102
Study Design Type Term Source REF	ERO	ERO
STUDY PUBLICATIONS
Study PubMed ID	""
Study Publication DOI	10.1109/TPAMI.2017.2750680
Study Publication Author List	""
Study Publication Title	""
Study Publication Status	published
Study Publication Status Term Accession Number	
Study Publication Status Term Source REF	
STUDY FACTORS
Study Factor Name
Study Factor Type
Study Factor Type Term Accession Number
Study Factor Type Term Source REF
STUDY ASSAYS
Study Assay Measurement Type	geographic location
Study Assay Measurement Type Term Accession Number	GAZ:00000448
Study Assay Measurement Type Term Source REF	OBI
Study Assay Technology Type	Neural networks models
Study Assay Technology Type Term Accession Number	http://www.ebi.ac.uk/efo/swo/SWO_0000633
Study Assay Technology Type Term Source REF	ERO
Study Assay Technology Platform	""
Study Assay File Name	a_McKee096_assay.txt
STUDY PROTOCOLS
Study Protocol Name	Data	CNN-Based Method - training data	CNN-Based Method - processing
Study Protocol Type	data collection method	data pre-processing operation	data transformation
Study Protocol Type Term Accession Number	ERO:0001932	ERO:0100312	OBI:0200000
Study Protocol Type Term Source REF	ERO	ERO	OBI
Study Protocol Description			
Study Protocol URI	""	""	""
Study Protocol Version			
Study Protocol Parameters Name	""	""	""
Study Protocol Parameters Name Term Accession Number	""	""	""
Study Protocol Parameters Name Term Source REF	""	""	""
Study Protocol Components Name	""	""	""
Study Protocol Components Type	""	""	""
Study Protocol Components Type Term Accession Number	""	""	""
Study Protocol Components Type Term Source REF	""	""	""
STUDY CONTACTS
Study Person Last Name	Yuan	Roy Chowdhury	McKee	Yang	Weaver	Bhaduri
Study Person First Name	Jiangye	Pranab K.	Jacob	Hsiuhan Lexie	Jeanette	Budhendra
Study Person Mid Initials						
Study Person Email	""	""	mckeejj@ornl.gov	""	""	""
Study Person Phone						
Study Person Fax						
Study Person Address						
Study Person Affiliation	Urban Dynamics Institute, Oak Ridge National Laboratory, Oak Ridge, TN, USA	Urban Dynamics Institute, Oak Ridge National Laboratory, Oak Ridge, TN, USA	Urban Dynamics Institute, Oak Ridge National Laboratory, Oak Ridge, TN, USA	Urban Dynamics Institute, Oak Ridge National Laboratory, Oak Ridge, TN, USA	Urban Dynamics Institute, Oak Ridge National Laboratory, Oak Ridge, TN, USA	Urban Dynamics Institute, Oak Ridge National Laboratory, Oak Ridge, TN, USA
Study Person Roles						
Study Person Roles Term Accession Number						
Study Person Roles Term Source REF						
Comment[Study Person ORCID]			0000-0003-0205-8698			
Comment[Funder]						
Comment[FundRef ID]						
Comment[Funder Term Source REF]						
Comment[Grant Identifier]						
