# Supplementary material for: Exploiting deep learning and volunteered geographic information for mapping buildings in Kano, Nigeria
Source: Sci Data. 2018 Oct 23;5:180217. doi: 10.1038/sdata.2018.217 (PMC6198754; doi:10.1038/sdata.2018.217)
Supplement: Supplementary file 1 [file sdata2018217-isa1.zip › s_McKee096_study.txt]

Source Name	Characteristics[geographical location]	Term Source REF	Term Accession Number	Characteristics[environment type]	Term Source REF	Term Accession Number	Protocol REF	Sample Name
DigitalGlobe	Kano State	GAZ	GAZ:00001036	anthropogenic environment	ENVO	ENVO:01000313	Data	Kano State WorldView-2 pansharpened RGB image strips
OpenStreet Map	Kano State	GAZ	GAZ:00001036	anthropogenic environment	ENVO	ENVO:01000313	Data	Kano State Building outlines
DigitalGlobe	Yaounde	GAZ	GAZ:00051482	anthropogenic environment	ENVO	ENVO:01000313	Data	Yaounde WorldView-2 pansharpened RGB image strips
OpenStreet Map	Yaounde	GAZ	GAZ:00051482	anthropogenic environment	ENVO	ENVO:01000313	Data	Yaounde Building outlines
