# Supplementary material for: Exploiting deep learning and volunteered geographic information for mapping buildings in Kano, Nigeria
Source: Sci Data. 2018 Oct 23;5:180217. doi: 10.1038/sdata.2018.217 (PMC6198754; doi:10.1038/sdata.2018.217)
Supplement: Supplementary file 1 [file sdata2018217-isa1.zip › a_McKee096_assay.txt]

Sample Name	Protocol REF	Assay Name	Raw Data File	Comment[Data Repository]	Comment[Data Record Accession]	Comment[Data Record URI]	Protocol REF	Derived Data File	Comment[Data Repository]	Comment[Data Record Accession]	Comment[Data Record URI]
Kano State WorldView-2 pansharpened RGB image strips	CNN-Based Method - training data	Kano training data - from image strips	KanoBldg_y500500_280.npy	figshare	doi:10.6084/m9.figshare.5897119	https://doi.org/10.6084/m9.figshare.5897119	CNN-Based Method - processing	Buildings_Tile_1.json	figshare	doi:10.6084/m9.figshare.5897119	https://doi.org/10.6084/m9.figshare.5897119
Kano State WorldView-2 pansharpened RGB image strips	CNN-Based Method - training data	Kano training data - from image strips	KanoBldg_y500500_280.npy	figshare	doi:10.6084/m9.figshare.5897119	https://doi.org/10.6084/m9.figshare.5897119	CNN-Based Method - processing	Buildings_Tile_2.json	figshare	doi:10.6084/m9.figshare.5897119	https://doi.org/10.6084/m9.figshare.5897119
Kano State WorldView-2 pansharpened RGB image strips	CNN-Based Method - training data	Kano training data - from image strips	KanoBldg_y500500_280.npy	figshare	doi:10.6084/m9.figshare.5897119	https://doi.org/10.6084/m9.figshare.5897119	CNN-Based Method - processing	Buildings_Tile_3.json	figshare	doi:10.6084/m9.figshare.5897119	https://doi.org/10.6084/m9.figshare.5897119
Kano State WorldView-2 pansharpened RGB image strips	CNN-Based Method - training data	Kano training data - from image strips	KanoBldg_y500500_280.npy	figshare	doi:10.6084/m9.figshare.5897119	https://doi.org/10.6084/m9.figshare.5897119	CNN-Based Method - processing	Buildings_Tile_4.json	figshare	doi:10.6084/m9.figshare.5897119	https://doi.org/10.6084/m9.figshare.5897119
Kano State WorldView-2 pansharpened RGB image strips	CNN-Based Method - training data	Kano training data - from image strips	KanoBldg_y500500_280.npy	figshare	doi:10.6084/m9.figshare.5897119	https://doi.org/10.6084/m9.figshare.5897119	CNN-Based Method - processing	Buildings_Tile_5.json	figshare	doi:10.6084/m9.figshare.5897119	https://doi.org/10.6084/m9.figshare.5897119
Kano State WorldView-2 pansharpened RGB image strips	CNN-Based Method - training data	Kano training data - from image strips	KanoBldg_y500500_280.npy	figshare	doi:10.6084/m9.figshare.5897119	https://doi.org/10.6084/m9.figshare.5897119	CNN-Based Method - processing	Buildings_Tile_6.json	figshare	doi:10.6084/m9.figshare.5897119	https://doi.org/10.6084/m9.figshare.5897119
Kano State WorldView-2 pansharpened RGB image strips	CNN-Based Method - training data	Kano training data - from image strips	KanoBldg_y500500_280.npy	figshare	doi:10.6084/m9.figshare.5897119	https://doi.org/10.6084/m9.figshare.5897119	CNN-Based Method - processing	Buildings_Tile_7.json	figshare	doi:10.6084/m9.figshare.5897119	https://doi.org/10.6084/m9.figshare.5897119
Kano State WorldView-2 pansharpened RGB image strips	CNN-Based Method - training data	Kano training data - from image strips	KanoBldg_y500500_280.npy	figshare	doi:10.6084/m9.figshare.5897119	https://doi.org/10.6084/m9.figshare.5897119	CNN-Based Method - processing	Buildings_Tile_8.json	figshare	doi:10.6084/m9.figshare.5897119	https://doi.org/10.6084/m9.figshare.5897119
Kano State WorldView-2 pansharpened RGB image strips	CNN-Based Method - training data	Kano training data - from image strips	KanoBldg_y500500_280.npy	figshare	doi:10.6084/m9.figshare.5897119	https://doi.org/10.6084/m9.figshare.5897119	CNN-Based Method - processing	Buildings_Tile_9.json	figshare	doi:10.6084/m9.figshare.5897119	https://doi.org/10.6084/m9.figshare.5897119
Kano State WorldView-2 pansharpened RGB image strips	CNN-Based Method - training data	Kano training data - from image strips	KanoBldg_y500500_280.npy	figshare	doi:10.6084/m9.figshare.5897119	https://doi.org/10.6084/m9.figshare.5897119	CNN-Based Method - processing	Buildings_Tile_10.json	figshare	doi:10.6084/m9.figshare.5897119	https://doi.org/10.6084/m9.figshare.5897119
Kano State WorldView-2 pansharpened RGB image strips	CNN-Based Method - training data	Kano training data - from image strips	KanoBldg_y500500_280.npy	figshare	doi:10.6084/m9.figshare.5897119	https://doi.org/10.6084/m9.figshare.5897119	CNN-Based Method - processing	Buildings_Tile_11.json	figshare	doi:10.6084/m9.figshare.5897119	https://doi.org/10.6084/m9.figshare.5897119
Kano State WorldView-2 pansharpened RGB image strips	CNN-Based Method - training data	Kano training data - from image strips	KanoBldg_y500500_280.npy	figshare	doi:10.6084/m9.figshare.5897119	https://doi.org/10.6084/m9.figshare.5897119	CNN-Based Method - processing	Buildings_Tile_12.json	figshare	doi:10.6084/m9.figshare.5897119	https://doi.org/10.6084/m9.figshare.5897119
Kano State WorldView-2 pansharpened RGB image strips	CNN-Based Method - training data	Kano training data - from image strips	KanoBldg_y500500_280.npy	figshare	doi:10.6084/m9.figshare.5897119	https://doi.org/10.6084/m9.figshare.5897119	CNN-Based Method - processing	Buildings_Tile_13.json	figshare	doi:10.6084/m9.figshare.5897119	https://doi.org/10.6084/m9.figshare.5897119
Kano State WorldView-2 pansharpened RGB image strips	CNN-Based Method - training data	Kano training data - from image strips	KanoBldg_y500500_280.npy	figshare	doi:10.6084/m9.figshare.5897119	https://doi.org/10.6084/m9.figshare.5897119	CNN-Based Method - processing	Buildings_Tile_14.json	figshare	doi:10.6084/m9.figshare.5897119	https://doi.org/10.6084/m9.figshare.5897119
Kano State Building outlines	CNN-Based Method - training data	Kano training data - from building outlines	KanoBldg_y500500_280.npy	figshare	doi:10.6084/m9.figshare.5897119	https://doi.org/10.6084/m9.figshare.5897119	CNN-Based Method - processing	Buildings_Tile_1.json	figshare	doi:10.6084/m9.figshare.5897119	https://doi.org/10.6084/m9.figshare.5897119
Kano State Building outlines	CNN-Based Method - training data	Kano training data - from building outlines	KanoBldg_y500500_280.npy	figshare	doi:10.6084/m9.figshare.5897119	https://doi.org/10.6084/m9.figshare.5897119	CNN-Based Method - processing	Buildings_Tile_2.json	figshare	doi:10.6084/m9.figshare.5897119	https://doi.org/10.6084/m9.figshare.5897119
Kano State Building outlines	CNN-Based Method - training data	Kano training data - from building outlines	KanoBldg_y500500_280.npy	figshare	doi:10.6084/m9.figshare.5897119	https://doi.org/10.6084/m9.figshare.5897119	CNN-Based Method - processing	Buildings_Tile_3.json	figshare	doi:10.6084/m9.figshare.5897119	https://doi.org/10.6084/m9.figshare.5897119
Kano State Building outlines	CNN-Based Method - training data	Kano training data - from building outlines	KanoBldg_y500500_280.npy	figshare	doi:10.6084/m9.figshare.5897119	https://doi.org/10.6084/m9.figshare.5897119	CNN-Based Method - processing	Buildings_Tile_4.json	figshare	doi:10.6084/m9.figshare.5897119	https://doi.org/10.6084/m9.figshare.5897119
Kano State Building outlines	CNN-Based Method - training data	Kano training data - from building outlines	KanoBldg_y500500_280.npy	figshare	doi:10.6084/m9.figshare.5897119	https://doi.org/10.6084/m9.figshare.5897119	CNN-Based Method - processing	Buildings_Tile_5.json	figshare	doi:10.6084/m9.figshare.5897119	https://doi.org/10.6084/m9.figshare.5897119
Kano State Building outlines	CNN-Based Method - training data	Kano training data - from building outlines	KanoBldg_y500500_280.npy	figshare	doi:10.6084/m9.figshare.5897119	https://doi.org/10.6084/m9.figshare.5897119	CNN-Based Method - processing	Buildings_Tile_6.json	figshare	doi:10.6084/m9.figshare.5897119	https://doi.org/10.6084/m9.figshare.5897119
Kano State Building outlines	CNN-Based Method - training data	Kano training data - from building outlines	KanoBldg_y500500_280.npy	figshare	doi:10.6084/m9.figshare.5897119	https://doi.org/10.6084/m9.figshare.5897119	CNN-Based Method - processing	Buildings_Tile_7.json	figshare	doi:10.6084/m9.figshare.5897119	https://doi.org/10.6084/m9.figshare.5897119
Kano State Building outlines	CNN-Based Method - training data	Kano training data - from building outlines	KanoBldg_y500500_280.npy	figshare	doi:10.6084/m9.figshare.5897119	https://doi.org/10.6084/m9.figshare.5897119	CNN-Based Method - processing	Buildings_Tile_8.json	figshare	doi:10.6084/m9.figshare.5897119	https://doi.org/10.6084/m9.figshare.5897119
Kano State Building outlines	CNN-Based Method - training data	Kano training data - from building outlines	KanoBldg_y500500_280.npy	figshare	doi:10.6084/m9.figshare.5897119	https://doi.org/10.6084/m9.figshare.5897119	CNN-Based Method - processing	Buildings_Tile_9.json	figshare	doi:10.6084/m9.figshare.5897119	https://doi.org/10.6084/m9.figshare.5897119
Kano State Building outlines	CNN-Based Method - training data	Kano training data - from building outlines	KanoBldg_y500500_280.npy	figshare	doi:10.6084/m9.figshare.5897119	https://doi.org/10.6084/m9.figshare.5897119	CNN-Based Method - processing	Buildings_Tile_10.json	figshare	doi:10.6084/m9.figshare.5897119	https://doi.org/10.6084/m9.figshare.5897119
Kano State Building outlines	CNN-Based Method - training data	Kano training data - from building outlines	KanoBldg_y500500_280.npy	figshare	doi:10.6084/m9.figshare.5897119	https://doi.org/10.6084/m9.figshare.5897119	CNN-Based Method - processing	Buildings_Tile_11.json	figshare	doi:10.6084/m9.figshare.5897119	https://doi.org/10.6084/m9.figshare.5897119
Kano State Building outlines	CNN-Based Method - training data	Kano training data - from building outlines	KanoBldg_y500500_280.npy	figshare	doi:10.6084/m9.figshare.5897119	https://doi.org/10.6084/m9.figshare.5897119	CNN-Based Method - processing	Buildings_Tile_12.json	figshare	doi:10.6084/m9.figshare.5897119	https://doi.org/10.6084/m9.figshare.5897119
Kano State Building outlines	CNN-Based Method - training data	Kano training data - from building outlines	KanoBldg_y500500_280.npy	figshare	doi:10.6084/m9.figshare.5897119	https://doi.org/10.6084/m9.figshare.5897119	CNN-Based Method - processing	Buildings_Tile_13.json	figshare	doi:10.6084/m9.figshare.5897119	https://doi.org/10.6084/m9.figshare.5897119
Kano State Building outlines	CNN-Based Method - training data	Kano training data - from building outlines	KanoBldg_y500500_280.npy	figshare	doi:10.6084/m9.figshare.5897119	https://doi.org/10.6084/m9.figshare.5897119	CNN-Based Method - processing	Buildings_Tile_14.json	figshare	doi:10.6084/m9.figshare.5897119	https://doi.org/10.6084/m9.figshare.5897119
Yaounde WorldView-2 pansharpened RGB image strips	CNN-Based Method - training data	Yaounde training data - from image strips	YaoBldg_y500500_540.npy	figshare	doi:10.6084/m9.figshare.5897119	https://doi.org/10.6084/m9.figshare.5897119	CNN-Based Method - processing	Buildings_Tile_1.json	figshare	doi:10.6084/m9.figshare.5897119	https://doi.org/10.6084/m9.figshare.5897119
Yaounde WorldView-2 pansharpened RGB image strips	CNN-Based Method - training data	Yaounde training data - from image strips	YaoBldg_y500500_540.npy	figshare	doi:10.6084/m9.figshare.5897119	https://doi.org/10.6084/m9.figshare.5897119	CNN-Based Method - processing	Buildings_Tile_2.json	figshare	doi:10.6084/m9.figshare.5897119	https://doi.org/10.6084/m9.figshare.5897119
Yaounde WorldView-2 pansharpened RGB image strips	CNN-Based Method - training data	Yaounde training data - from image strips	YaoBldg_y500500_540.npy	figshare	doi:10.6084/m9.figshare.5897119	https://doi.org/10.6084/m9.figshare.5897119	CNN-Based Method - processing	Buildings_Tile_3.json	figshare	doi:10.6084/m9.figshare.5897119	https://doi.org/10.6084/m9.figshare.5897119
Yaounde WorldView-2 pansharpened RGB image strips	CNN-Based Method - training data	Yaounde training data - from image strips	YaoBldg_y500500_540.npy	figshare	doi:10.6084/m9.figshare.5897119	https://doi.org/10.6084/m9.figshare.5897119	CNN-Based Method - processing	Buildings_Tile_4.json	figshare	doi:10.6084/m9.figshare.5897119	https://doi.org/10.6084/m9.figshare.5897119
Yaounde WorldView-2 pansharpened RGB image strips	CNN-Based Method - training data	Yaounde training data - from image strips	YaoBldg_y500500_540.npy	figshare	doi:10.6084/m9.figshare.5897119	https://doi.org/10.6084/m9.figshare.5897119	CNN-Based Method - processing	Buildings_Tile_5.json	figshare	doi:10.6084/m9.figshare.5897119	https://doi.org/10.6084/m9.figshare.5897119
Yaounde WorldView-2 pansharpened RGB image strips	CNN-Based Method - training data	Yaounde training data - from image strips	YaoBldg_y500500_540.npy	figshare	doi:10.6084/m9.figshare.5897119	https://doi.org/10.6084/m9.figshare.5897119	CNN-Based Method - processing	Buildings_Tile_6.json	figshare	doi:10.6084/m9.figshare.5897119	https://doi.org/10.6084/m9.figshare.5897119
Yaounde WorldView-2 pansharpened RGB image strips	CNN-Based Method - training data	Yaounde training data - from image strips	YaoBldg_y500500_540.npy	figshare	doi:10.6084/m9.figshare.5897119	https://doi.org/10.6084/m9.figshare.5897119	CNN-Based Method - processing	Buildings_Tile_7.json	figshare	doi:10.6084/m9.figshare.5897119	https://doi.org/10.6084/m9.figshare.5897119
Yaounde WorldView-2 pansharpened RGB image strips	CNN-Based Method - training data	Yaounde training data - from image strips	YaoBldg_y500500_540.npy	figshare	doi:10.6084/m9.figshare.5897119	https://doi.org/10.6084/m9.figshare.5897119	CNN-Based Method - processing	Buildings_Tile_8.json	figshare	doi:10.6084/m9.figshare.5897119	https://doi.org/10.6084/m9.figshare.5897119
Yaounde WorldView-2 pansharpened RGB image strips	CNN-Based Method - training data	Yaounde training data - from image strips	YaoBldg_y500500_540.npy	figshare	doi:10.6084/m9.figshare.5897119	https://doi.org/10.6084/m9.figshare.5897119	CNN-Based Method - processing	Buildings_Tile_9.json	figshare	doi:10.6084/m9.figshare.5897119	https://doi.org/10.6084/m9.figshare.5897119
Yaounde WorldView-2 pansharpened RGB image strips	CNN-Based Method - training data	Yaounde training data - from image strips	YaoBldg_y500500_540.npy	figshare	doi:10.6084/m9.figshare.5897119	https://doi.org/10.6084/m9.figshare.5897119	CNN-Based Method - processing	Buildings_Tile_10.json	figshare	doi:10.6084/m9.figshare.5897119	https://doi.org/10.6084/m9.figshare.5897119
Yaounde WorldView-2 pansharpened RGB image strips	CNN-Based Method - training data	Yaounde training data - from image strips	YaoBldg_y500500_540.npy	figshare	doi:10.6084/m9.figshare.5897119	https://doi.org/10.6084/m9.figshare.5897119	CNN-Based Method - processing	Buildings_Tile_11.json	figshare	doi:10.6084/m9.figshare.5897119	https://doi.org/10.6084/m9.figshare.5897119
Yaounde WorldView-2 pansharpened RGB image strips	CNN-Based Method - training data	Yaounde training data - from image strips	YaoBldg_y500500_540.npy	figshare	doi:10.6084/m9.figshare.5897119	https://doi.org/10.6084/m9.figshare.5897119	CNN-Based Method - processing	Buildings_Tile_12.json	figshare	doi:10.6084/m9.figshare.5897119	https://doi.org/10.6084/m9.figshare.5897119
Yaounde WorldView-2 pansharpened RGB image strips	CNN-Based Method - training data	Yaounde training data - from image strips	YaoBldg_y500500_540.npy	figshare	doi:10.6084/m9.figshare.5897119	https://doi.org/10.6084/m9.figshare.5897119	CNN-Based Method - processing	Buildings_Tile_13.json	figshare	doi:10.6084/m9.figshare.5897119	https://doi.org/10.6084/m9.figshare.5897119
Yaounde WorldView-2 pansharpened RGB image strips	CNN-Based Method - training data	Yaounde training data - from image strips	YaoBldg_y500500_540.npy	figshare	doi:10.6084/m9.figshare.5897119	https://doi.org/10.6084/m9.figshare.5897119	CNN-Based Method - processing	Buildings_Tile_14.json	figshare	doi:10.6084/m9.figshare.5897119	https://doi.org/10.6084/m9.figshare.5897119
Yaounde Building outlines	CNN-Based Method - training data	Yaounde training data - from building outlines	YaoBldg_y500500_540.npy	figshare	doi:10.6084/m9.figshare.5897119	https://doi.org/10.6084/m9.figshare.5897119	CNN-Based Method - processing	Buildings_Tile_1.json	figshare	doi:10.6084/m9.figshare.5897119	https://doi.org/10.6084/m9.figshare.5897119
Yaounde Building outlines	CNN-Based Method - training data	Yaounde training data - from building outlines	YaoBldg_y500500_540.npy	figshare	doi:10.6084/m9.figshare.5897119	https://doi.org/10.6084/m9.figshare.5897119	CNN-Based Method - processing	Buildings_Tile_2.json	figshare	doi:10.6084/m9.figshare.5897119	https://doi.org/10.6084/m9.figshare.5897119
Yaounde Building outlines	CNN-Based Method - training data	Yaounde training data - from building outlines	YaoBldg_y500500_540.npy	figshare	doi:10.6084/m9.figshare.5897119	https://doi.org/10.6084/m9.figshare.5897119	CNN-Based Method - processing	Buildings_Tile_3.json	figshare	doi:10.6084/m9.figshare.5897119	https://doi.org/10.6084/m9.figshare.5897119
Yaounde Building outlines	CNN-Based Method - training data	Yaounde training data - from building outlines	YaoBldg_y500500_540.npy	figshare	doi:10.6084/m9.figshare.5897119	https://doi.org/10.6084/m9.figshare.5897119	CNN-Based Method - processing	Buildings_Tile_4.json	figshare	doi:10.6084/m9.figshare.5897119	https://doi.org/10.6084/m9.figshare.5897119
Yaounde Building outlines	CNN-Based Method - training data	Yaounde training data - from building outlines	YaoBldg_y500500_540.npy	figshare	doi:10.6084/m9.figshare.5897119	https://doi.org/10.6084/m9.figshare.5897119	CNN-Based Method - processing	Buildings_Tile_5.json	figshare	doi:10.6084/m9.figshare.5897119	https://doi.org/10.6084/m9.figshare.5897119
Yaounde Building outlines	CNN-Based Method - training data	Yaounde training data - from building outlines	YaoBldg_y500500_540.npy	figshare	doi:10.6084/m9.figshare.5897119	https://doi.org/10.6084/m9.figshare.5897119	CNN-Based Method - processing	Buildings_Tile_6.json	figshare	doi:10.6084/m9.figshare.5897119	https://doi.org/10.6084/m9.figshare.5897119
Yaounde Building outlines	CNN-Based Method - training data	Yaounde training data - from building outlines	YaoBldg_y500500_540.npy	figshare	doi:10.6084/m9.figshare.5897119	https://doi.org/10.6084/m9.figshare.5897119	CNN-Based Method - processing	Buildings_Tile_7.json	figshare	doi:10.6084/m9.figshare.5897119	https://doi.org/10.6084/m9.figshare.5897119
Yaounde Building outlines	CNN-Based Method - training data	Yaounde training data - from building outlines	YaoBldg_y500500_540.npy	figshare	doi:10.6084/m9.figshare.5897119	https://doi.org/10.6084/m9.figshare.5897119	CNN-Based Method - processing	Buildings_Tile_8.json	figshare	doi:10.6084/m9.figshare.5897119	https://doi.org/10.6084/m9.figshare.5897119
Yaounde Building outlines	CNN-Based Method - training data	Yaounde training data - from building outlines	YaoBldg_y500500_540.npy	figshare	doi:10.6084/m9.figshare.5897119	https://doi.org/10.6084/m9.figshare.5897119	CNN-Based Method - processing	Buildings_Tile_9.json	figshare	doi:10.6084/m9.figshare.5897119	https://doi.org/10.6084/m9.figshare.5897119
Yaounde Building outlines	CNN-Based Method - training data	Yaounde training data - from building outlines	YaoBldg_y500500_540.npy	figshare	doi:10.6084/m9.figshare.5897119	https://doi.org/10.6084/m9.figshare.5897119	CNN-Based Method - processing	Buildings_Tile_10.json	figshare	doi:10.6084/m9.figshare.5897119	https://doi.org/10.6084/m9.figshare.5897119
Yaounde Building outlines	CNN-Based Method - training data	Yaounde training data - from building outlines	YaoBldg_y500500_540.npy	figshare	doi:10.6084/m9.figshare.5897119	https://doi.org/10.6084/m9.figshare.5897119	CNN-Based Method - processing	Buildings_Tile_11.json	figshare	doi:10.6084/m9.figshare.5897119	https://doi.org/10.6084/m9.figshare.5897119
Yaounde Building outlines	CNN-Based Method - training data	Yaounde training data - from building outlines	YaoBldg_y500500_540.npy	figshare	doi:10.6084/m9.figshare.5897119	https://doi.org/10.6084/m9.figshare.5897119	CNN-Based Method - processing	Buildings_Tile_12.json	figshare	doi:10.6084/m9.figshare.5897119	https://doi.org/10.6084/m9.figshare.5897119
Yaounde Building outlines	CNN-Based Method - training data	Yaounde training data - from building outlines	YaoBldg_y500500_540.npy	figshare	doi:10.6084/m9.figshare.5897119	https://doi.org/10.6084/m9.figshare.5897119	CNN-Based Method - processing	Buildings_Tile_13.json	figshare	doi:10.6084/m9.figshare.5897119	https://doi.org/10.6084/m9.figshare.5897119
Yaounde Building outlines	CNN-Based Method - training data	Yaounde training data - from building outlines	YaoBldg_y500500_540.npy	figshare	doi:10.6084/m9.figshare.5897119	https://doi.org/10.6084/m9.figshare.5897119	CNN-Based Method - processing	Buildings_Tile_14.json	figshare	doi:10.6084/m9.figshare.5897119	https://doi.org/10.6084/m9.figshare.5897119
